# Supplementary material for: Identification and Characterization of the Core Region of ZmDi19-5 Promoter Activity and Its Upstream Regulatory Proteins
Source: Int J Mol Sci. 2022 Jul 2;23(13):7390. doi: 10.3390/ijms23137390 (PMC9267117; doi:10.3390/ijms23137390)
Supplement: Supplementary file 1 [file ijms-23-07390-s001.zip › Table S3.xlsx]

## Sheet: Sheet1
Table S3. Comparison of the predicted cis-acting elements by PlantRegMap and PlantCAREdatabases.
PlantRegMap								PlantCARE
Gene name	Family	Start	Stop	Strand	P-value	Q-value	Matched sequence	Cis-element	Start position	Strand	Sequence
GRMZM2G444748	bZIP	176	190	+	1.05e-05	0.0417	GCGACTTACGTGGCA	ABRE	183	+	ACGTG
GRMZM2G479885	bZIP	176	190	+	1.78e-05	0.0674	GCGACTTACGTGGCA	ABRE	183	+	ACGTG
GRMZM2G074373	bZIP	176	190	+	3.63e-05	0.0724	GCGACTTACGTGGCA	ABRE	183	+	ACGTG
GRMZM2G033413	bZIP	175	192	+	4.17e-05	0.0828	AGCGACTTACGTGGCAGG	ABRE	183	+	ACGTG
GRMZM2G159134	bZIP	176	190	+	5.07e-05	0.101	GCGACTTACGTGGCA	ABRE	183	+	ACGTG
GRMZM2G444748	bZIP	216	230	+	2.27e-05	0.0451	CTGGACGACGTGTCG	ABRE	223	+	ACGTG
GRMZM2G033413	bZIP	215	232	+	2.47e-05	0.0828	GCTGGACGACGTGTCGTC	ABRE	223	+	ACGTG
GRMZM2G159134	bZIP	216	230	+	2.9e-05	0.101	CTGGACGACGTGTCG	ABRE	223	+	ACGTG
GRMZM2G479885	bZIP	216	230	+	3.4e-05	0.0674	CTGGACGACGTGTCG	ABRE	223	+	ACGTG
GRMZM2G074373	bZIP	216	230	+	3.65e-05	0.0724	CTGGACGACGTGTCG	ABRE	223	+	ACGTG
GRMZM2G137046	bZIP	216	230	+	4.48e-05	0.178	CTGGACGACGTGTCG	ABRE	223	+	ACGTG
GRMZM2G479885	bZIP	387	401	-	6.85e-05	0.0906	CAGTCCTACGTGGCC	ABRE	390	-	ACGTG
GRMZM2G033413	bZIP	385	402	-	6.9e-05	0.0912	ACAGTCCTACGTGGCCGC	ABRE	390	-	ACGTG
GRMZM2G074373	bZIP	387	401	-	7.08e-05	0.0938	CAGTCCTACGTGGCC	ABRE	390	-	ACGTG
GRMZM2G444748	bZIP	387	401	-	4.77e-05	0.0632	CAGTCCTACGTGGCC	ABRE	390	-	ACGTG
GRMZM2G118250	LBD	374	394	-	8.77e-05	0.0693	ACGTGGCCGCATGTGCCGCTA	ABRE	390	-	ACGTG
GRMZM2G159134	bZIP	387	401	-	9.95e-05	0.132	CAGTCCTACGTGGCC	ABRE	390	-	ACGTG
GRMZM2G042756	ERF	264	278	+	8.45e-06	0.0336	GAGTCGCCGACATTG	DRE core	269	+	GCCGAC
GRMZM2G137341	ERF	267	276	+	1.31e-05	0.052	TCGCCGACAT	DRE core	269	+	GCCGAC
GRMZM2G017187	B3	269	276	+	7.05e-05	0.281	GCCGACAT	DRE core	269	+	GCCGAC
GRMZM2G029323	ERF	268	277	+	7.45e-05	0.297	CGCCGACATT	DRE core	269	+	GCCGAC
GRMZM2G092517	LBD	268	284	+	7.8e-05	0.085	CGCCGACATTGGCGACG	DRE core	269	+	GCCGAC
/								DRE core	905	-	GCCGAC
/								DRE1	702	-	ACCGAGA
GRMZM2G127490	MYB	1922	1936	-	1.94e-05	0.0732	ACCACCAACCGAAAA	LTR	1923	-	CCGAAA
GRMZM5G833253	MYB	1923	1943	-	3.6e-05	0.141	GCCAGGCACCACCAACCGAAA	LTR	1923	-	CCGAAA
/								MBS	1482	-	CAACTG
/								MBS	1544	+	CAACTG
/								MYB	7	-	CAACCA
GRMZM2G047370	Trihelix	1354	1363	-	3.75e-05	0.146	CTAACCAAAG	MYB	1357	-	TAACCA
GRMZM2G108959	MYB	1619	1637	-	3.75e-05	0.0704	TTTTTACAACCATTTTTAT	MYB	1626	-	CAACCA
GRMZM2G414159	Trihelix	1625	1638	-	9.84e-05	0.112	ATTTTTACAACCAT	MYB	1626	-	CAACCA
GRMZM2G045748	MYB	1819	1833	+	1.25e-05	0.0454	GCTCCAACCACCGTC	MYB	1823	+	CAACCA
GRMZM2G108959	MYB	1817	1835	+	1.26e-05	0.0473	TGGCTCCAACCACCGTCAG	MYB	1823	+	CAACCA
GRMZM2G015281	ERF	1814	1833	+	3.1e-05	0.122	CTCTGGCTCCAACCACCGTC	MYB	1823	+	CAACCA
GRMZM2G376255	ERF	1823	1833	+	5.71e-05	0.113	CAACCACCGTC	MYB	1823	+	CAACCA
GRMZM2G127490	MYB	1821	1835	+	6.38e-05	0.12	TCCAACCACCGTCAG	MYB	1823	+	CAACCA
GRMZM2G142179	ERF	1823	1843	+	8.89e-05	0.12	CAACCACCGTCAGGTTTGCGG	MYB	1823	+	CAACCA
Note:a total of 223 binding sites (p-value ≤1e-4 ) were identified from the submitted promoter sequences using PlantRegMap database, and only the five types of cis-acting elements identified by PlantCARE were compared with these binding sites.
