# Supplementary material for: Identification and Characterization of the Core Region of ZmDi19-5 Promoter Activity and Its Upstream Regulatory Proteins
Source: Int J Mol Sci. 2022 Jul 2;23(13):7390. doi: 10.3390/ijms23137390 (PMC9267117; doi:10.3390/ijms23137390)
Supplement: Supplementary file 1 [file ijms-23-07390-s001.zip › Table S4.xlsx]

## Sheet: Sheet1
Table S4. Upstream regulatory factors of ZmDi19-5 screened by Y1H.
ID	Gene name
1	Zm00001d014698_T002
2	Zm00001d017320_T001
3	Zm00001d050403_T001
4	Zm00001d052796_T004
5	Zm00001d047992_T002
6	Zm00001d022274_T001
7	Zm00001d045475_T001
8	Zm00001d005791_T001
9	Zm00001d024004_T001
10	Zm00001d036036_T001
11	Zm00001d028601_T002
12	Zm00001d006663_T001
13	Zm00001d018050_T008
14	Zm00001d021595_T001
15	Zm00001d016134_T002
16	Zm00001d009589_T001
17	Zm00001d050697_T001
18	Zm00001d036535_T001
19	Zm00001d005208_T001
20	Zm00001d027652_T001
21	Zm00001d039040_T001
22	Zm00001d041608_T001
23	Zm00001d042730_T001
24	Zm00001d015385_T001
25	Zm00001d026599_T001
26	Zm00001d046492_T001
27	Zm00001d001784_T002
28	Zm00001d021435_T001
