# Supplementary material for: Identification and Characterization of the Core Region of ZmDi19-5 Promoter Activity and Its Upstream Regulatory Proteins
Source: Int J Mol Sci. 2022 Jul 2;23(13):7390. doi: 10.3390/ijms23137390 (PMC9267117; doi:10.3390/ijms23137390)
Supplement: Supplementary file 1 [file ijms-23-07390-s001.zip › Table S5.xlsx]

## Sheet: Sheet1
Table S5. Primers used for PCR amplification in this study.
ID	Primer name	Primer 5´-->3´
1	ZmDi19-5pro-F	GACTCTTGGTTGGGATGTAAAAT
2	ZmDi19-5pro-R	GGTGGCTGCAGGCTTTCC
3	pZmDi19-5-F	GCAGCCCGGGGGATCCGACTCTTGGTTGGGATGTAAAAT
4	pZmDi19-5-R	TAGAACTAGTGGATCCGGTGGCTGCAGGCTTTCC
5	35S-F	GCAGCCCGGGGGATCCCATGGAGTCAAAGATTCAAATA
6	35S-R	TAGAACTAGTGGATCCAGTCCCCCGTGTTCTCTC
7	1800-F	GCAGCCCGGGGGATCCTAGGTGGACGATGAGCTGGAC
8	1500-F	GCAGCCCGGGGGATCCCAAGAAGAAACATGGATTCATGTT
9	1200-F	GCAGCCCGGGGGATCCAAACACACATGTGGTGTAGTGGTA
10	650-F	GCAGCCCGGGGGATCCTTGCTTTGGTTAGAGGAA
11	200-F	GCAGCCCGGGGGATCCAAAGTGACAAATACTCTGGCTCC
12	ProZmDi19-5-450-F	CCCAAGCTTTTGCTTTGGTTAGAGGAA
13	ProZmDi19-5-450-R	CGAGCTCGTTTGGTTTCTGGTAGAGCAT
